# Supplementary material for: Epigenetic and genomic profiling of chordoid meningioma: implications for clinical management
Source: Acta Neuropathol Commun. 2022 Apr 19;10:56. doi: 10.1186/s40478-022-01362-3 (PMC9020042; doi:10.1186/s40478-022-01362-3)
Supplement: Supplementary file 1 — Additional file 1: Detailed clinical and histopathological information on each chordoid meningioma case. [file 40478_2022_1362_MOESM1_ESM.xlsx]

## Sheet: study cases
Dxterm	Tterm	Methylation #	NYU#	MC family member	Cal score	MC family	Cal score	age	gender	Ethnicity	Date Submitted	Review	Chordoid %	WHO grade	MI	MIB	brain inv (1-pr,0-no inv, -1-no brain)	Necrosis	sheeting	hypercellularity	macronuc	small cell	bone inv	EOR	multiple meningiomas	Recur?	Recur date	Surgery	RT?	Timing	RT type	RAD	Fraction	RT start	RT ends	RT time 0	Recur?	Date recur	In-field failure?	Add Tx	RT : (	chemo	Disease stat	Last MRI	Last F/U	Dead 1Y0N	COD 1relat	Date death	PFS (months)
MENINGIOMA, CHORDOID	FRONTAL LOBE							42	M	H	1997-04-16	chordoid, classic, lymphoid infiltrate	100	1	0	0.075	0	0	1	0	0	0		?		0		0																2007-10-12	2008-12-10	0			125
MENINGIOMA, CHORDOID	FRONTAL CONVEXITY, RIGHT	UT33	RD20-63	Inter A	0.46	Inter A	0.5	42	F	B	2001-10-01	choroid, solid, no lymph inf.	90	1	0	0.05	-1	0	1	0	0	0		GTR	1	0		0																2021-02-25	2021-02-25	0			232
MENINGIOMA, CHORDOID	ANTERIOR FALX	UT34	RD20-64	Ben 2	0.31	Ben	0.66	46	F	W	2002-08-01	chordoid/transitional/microcystic	70	1	0	0.008	-1	0	0	0	0	0		GTR	0	0		0																2021-01-22	2021-04-06	0			221
MENINGIOMA, CHORDOID	LEFT FRONTAL FALX	UT36	RD20-66	Ben 2	0.39	Ben	0.52	46	F	B	2006-11-02	chordoid, classic, no lymph	100	1	0	0.003	-1	0	1	0	0	0		GTR	1	0		0	1															2021-01-19	2021-01-27	0			170
MENINGIOMA, CHORDOID	L SPHENOID RIDGE	UT37	RD20-67	Ben 2	0.68	Ben	0.84	34	F	B	2008-08-29	chordoid nested>90%, no lymph inf	90	1	0	0.064	0	0	0	0	0	0	1	GTR	2	0		1																2014-03-17	2017-08-30	0			66
MENINGIOMA, CHORDOID	R temoporal bone and muscle	UT68	RD21-981	Ben-2		Ben		35	F	B	2009-07-16	chordoid nested 60%, no lymph, bone invasion	60	1																														2014-03-17	2017-08-30				56
MENINGIOMA, CHORDOID	FORAMEN MAGNUM	UT38	RD20-68	Ben 2	0.9	Ben	0.95	54	F	W	2009-10-14	chordoid, 50-70%, no lymph inf	60	1	0/10	0.03	-1	0	0	0	0	0		GTR	0	0		0																2012-06-04	2012-06-12	0			31
MENINGIOMA, CHORDOID	FRONTAL CONVEXITY, LEFT	UT39	RD20-69	Ben 2	0.62	Ben	0.85	40	F	W	2010-02-08	chordoid nested>90%, no lymph inf	90	1	0	0.02	0	0	0	0	0	0		GTR	0	0		0																2020-06-10	2021-01-29	0			124
MENINGIOMA, CHORDOID	LEFT TENTORIUM, TEMPORAL LOBE	UT40	RD20-70	Ben 2	0.44	Ben	0.73	37	F	W	2011-10-25	chordoid hypocellular, no lymph	100	1	0	0.005	0	0	0	0	0	0		GTR	2	0		1	1		IMRT	50	25	2020-09-14	2020-10-21									2021-01-19	2021-01-19	0			110
MENINGIOMA, CHORDOID	FORAMEN MAGNUM	UT41	RD20-71	Ben 2	0.65	Ben	0.79	66	M	B	2012-12-07	chordoid>90%, hypocelluar no lymph inf.	90	1	0	0.01	0	0	0	0	0	0		GTR	0	0																		2016-11-16	2016-12-05	0			47
MENINGIOMA, CHORDOID	SPHENOID RIDGE	UT42	RD20-72	Ben 2	0.71	Ben	0.91	45	F	B	2014-12-18	chordoid nested70-90%, no lymph inf	80	1	0	0.058	-1	0	0	0	0	0		STR	0	0	2015-03-02	0	1	SRT	IMRT	54	30	2015-04-06	2015-05-21		0				0	0		2020-06-11	2020-08-11	0			65
MENINGIOMA, CHORDOID	PARIETAL PARASAGITTAL DURA, RIGHT	UT35	RD20-65	Mal	0.57	Mal	0.57	61	M	W	2006-10-06	atypical with focal classic chordoid features	70	2	12/10	0.145	1	1	1	1	1	1		GTR	0	1	2009-04-21	1	1	SRT	IMRT	54	28	2011-03-23	2011-04-29		1	2011-07-25	1	surgery, GK, 3D	1		DOD	2014-02-26	2014-12-07	1	1	2014-12-07	88
MENINGIOMA, CHORDOID	LEFT TENTORIUM, TEMPORAL LOBE	UT43	RD20-73	Ben 2	0.49	Ben	0.61	50	F	B	2017-06-15	atypical and uniformly myxoid	80	2	5/10	0.092	0	0	1	0	0	0		GTR	0	0																		2020-09-11	2020-09-11	0			38
[truncated: 2 more columns]

## Sheet: MC CNV
Methylation #	NYU#	MC family	Cal score	MC family member	Cal score	WHO grade	CNV	1p	2	4	6	10	14	18	22	Mutations
Chordoid cases
UT33	RD20-63	Inter A	0.5	Inter A	0.46	1	1p, 4p loss, 3q gain	1	0	1	0	0	0	0	0	KMT2D,KMT2C, KDM5A, ERBB3,ARID1A,PDGFRA, MSH3, MN1, GNAS,BAP1
UT34	RD20-64	Ben	0.66	Ben 2	0.31	1	1p, 3p, 3q, 4p, 7p, 16p, loss	1	0	1	0	0	0	0	0	EP400, ERBB3, GNAS, TRL2, NOTCH4,PRDM16
UT35	RD20-65	Mal	0.57	Mal	0.57	2	1,8p, 10,14,22 loss	1	0	0	0	1	1	0	1	KMT2D, CREBBP,NF2, RET,BUB1B,POLE,FOXP1,ETV4,KIT, DDR2,MYH9
UT36	RD20-66	Ben	0.52	Ben 2	0.39	1	1p,2p (MYCN),2q, 6q,7p,19p	1	1	0	1	0	0	0	0	EP400, ARID1A, PDGFRA, MSH3,TNK2,PKD1L2,TFE3
UT37	RD20-67	Ben	0.84	Ben 2	0.68	1	no loss/gain	0	0	0	0	0	0	0	0	EP400, ARID1A,KMT2B GNAS, PDGFRB, RNASEL
UT38	RD20-68	Ben	0.95	Ben 2	0.9	1	no loss/gain	0	0	0	0	0	0	0	0	EP400, KMT2D, KMT2C, KMT2B, CREBBP, NF1, AKT1, PKD1L2,FLT3
UT39	RD20-69	Ben	0.85	Ben 2	0.62	1	no loss/gain, MYCN loss	0	0	0	0	0	0	0	0	KMT2C, ATM,DCC,BOD1L1
UT40	RD20-70	Ben	0.73	Ben 2	0.44	1	1p, 2p (MYCN) loss	1	1	0	0	0	0	0	0	EP400,KMT2B, ARID1A,PRDM16,BCOR,MTRR, PML
UT41	RD20-71	Ben	0.79	Ben 2	0.65	1	no loss/gain	0	0	0	0	0	0	0	0	EP400, KMT2C, ERBB3,CREBBP,SPEN,FOXL2,GABRA6
UT42	RD20-72	Ben	0.91	Ben 2	0.71	1	no loss/gain	0	0	0	0	0	0	0	0	EP400, ARID1A, PDGFRA, MN1, SETD2, TERTpro, ESR1,AFF3,XPC, DIS3,KNL1,
UT43	RD20-73	Ben	0.61	Ben 2	0.49	2	1p, 2p (MYCN), 13p,22 loss	1	1	0	0	0	0	0	1	EP400, KMT2B, MSH3, MN1,TCF7L1,PRDM16,PTPRT,,SNX31,CDH23
%								0.545	0.273	0.182	0.09	0.09	0.09	0	0.182
Non chordoid cases
UT1	RD-19-588	intermediate	0.9	Inter A	0.88	2	1p, 10q, 14, 22 loss	1	0	0	0	1	1	0	1
UT2	RD-19-589	intermediate	0.63	Inter A	0.6	2	1p,14,18,22 loss, 1q gain	1	0	0	0	0	1	1	1
UT3	RD-19-590	intermediate	0.57	Inter A	0.56	2	7q gain	0	0	0	0	0	0	0	0
UT4	RD-19-591	intermediate	0.98	Inter B	0.98	2	1p, 4, 12,19p,21q,22 loss, 7q, 19, 21p gain	1	0	1	0	0	0	0	1
UT5	RD-19-592	intermediate	0.74	Inter A	0.71	2	1p, 10, 13,14, 18,22 loss	1	0	0	0	1	1	1	1
UT6	RD-19-593	Benign	0.83	Ben-2	0.7	2	no loss/gain	0	0	0	0	0	0	0	0
UT7	RD-19-594	intermediate	0.92	Inter B	0.91	2	1p,6q, 9p, 18,22 loss, 1q, 9q gain	1	0	0	1	0	0	1	1
UT8	RD-19-595	intermediate	0.9	Inter B	0.81	2	1p,6q,19, 22 loss, 1q gain	1	0	0	1	0	0	0	1
UT9	RD-19-596	malignant	0.94	Mal	0.94	2	1p, 3p,6q, 7p,9,10, 11p,12p14,16q,19p,22 loss, 1q, 3q, 20 gain	1	0	0	1	1	1	0	1
UT10	RD-19-597	intermediate	0.71	Inter B	0.43	2	1p, 10, 14, 18, 22 loss	1	0	0	0	1	1	1	1
UT11	RD-19-598	Benign	0.89	Ben-3	0.75	2	1p, 6,14,21,22 loss	1	0	0	1	0	1	0	1
UT12	RD-19-599	intermediate	0.82	Inter A	0.44	2	1p, 6q,11p,22 loss	1	0	0	1	0	0	0	1
UT13	RD-19-600	intermediate	0.56	Inter A	0.5	2	1p,1q, 6, 8, 14, 22,	1	0	0	1	0	1	0	1
Ut14	RD-19-601	malignant	0.79	Mal	0.79	2	1p,4,10,14,22	1	0	1	0	1	1	0	1
Ut15	RD-19-602	intermediate	0.36	Inter A	0.22	2	1p, 3p, 6, 7, 22 loss	1	0	0	1	0	0	0	1
UT16	RD-19-603	intermediate	0.43	Inter A	0.38	2	1p,10, 14,16q,18,22	1	0	0	0	1	1	1	1
UT17	RD-19-604	intermediate	0.67	Inter A	0.59	2	1p,6,14,22	1	0	0	1	0	1	0	1
UT18	RD-19-605	malignant	0.52	Mal	0.52	2	1p, 14,22	1	0	0	0	0	1	0	1
UT19	RD-19-606	malignant	0.85	Mal	0.85	2	14,22	0	0	0	0	0	1	0	1
UT20	RD-19-607	Benign	0.88	Ben-3	0.78	2	1p, 22loss, 1q, 17q gain	1	0	0	0	0	0	0	1
UT21	RD-19-608	intermediate	0.79	Inter B	0.54	2	1p, 6,14,18,22 loss, 1q gain	1	0	0	1	0	1	1	1
UT22	RD-19-609	malignant	0.66	Mal	0.66	2	1p, 4p, 5, 6, 7p,8p, 22	1	0	1	1	0	0	0	1
UT23	RD-19-610	malignant	0.94	Mal	0.94	2	1p, 3p, 6q, 7p, 14,18,22loss, 1q, 7q,11, 20 gain	1	0	0	1	0	1	1	1
UT24	RD-19-611	Benign	0.66	Ben-2	0.42	2	1p,2,7p	1	1	0	0	0	0	0	0
UT25	RD-19-612	intermediate	0.46	Inter A	0.41	2	14,18, 20p, 22	0	0	0	0	0	1	1	1
UT26	RD-19-613	malignant	0.57	Mal	0.57	2	1p,6,7p,11p,12p,14,22	1	0	0	1	0	1	0	1
UT27	RD-19-614	malignant	0.42	Mal	0.42	2	3p,4p	0	0	1	0	0	0	0	0
UT28	RD-19-615	intermediate	0.8	Inter A	0.76	2	1p,14,18,22 loss, 1q, 21 gain	1	0	0	0	0	1	1	1
UT29	RD-19-616	intermediate	0.99	Inter A	0.98	2	1p,18,22	1	0	0	0	0	0	1	1
UT30	RD-19-617	intermediate	0.96	Inter A	0.88	2	1p,4,6,10,14,18,22 loss, 1q,17q gain	1	0	1	1	1	1	1	1
UT31	RD-19-618	intermediate	0.65	Inter A	0.61	2	1p,6,14,22	1	0	0	1	0	1	0	1
UT32	RD-19-619	intermediate	0.85	Inter A	0.51	2	1p,2p,22	1	1	0	0	0	0	0	1
UT44	RD-20-74	Mal	0.8	mal	0.8	2	1p,3p,6q,7p,9,10,11p,12p,14,16,19,21,22	1	0	0	1	1	1	0	1
UT45	RD-20-75	Mal	0.59	mal	0.59	2	1p,1q,10,11p,14,15p,16p,18,22	1	0	0	0	1	1	1	1
UT46	RD-20-76	Intermediate	0.46	Inter A	0.43	2	1p,14,22	1	0	0	0	0	1	0	1
UT47	RD-20-77	Mal	0.95	Mal	0.95	3	1p,3,4,6,9,10,14,15p,16q,18,22	1	0	1	1	1	1	1	1
UT48	RD-20-78	Intermediate	0.46	Inter B	0.27	2	1p,6q,7p,14,15p,19p,22	1	0	0	1	0	0	0	1
UT49	RD-20-517	Mal	0.9	mal	0.9	3	1p,4,5q,14,22	1	0	1	0	0	1	0	1
UT50	RD-20-518	Ben	0.44	Ben-2	0.32	2	1p,10,12p,14,22	1	0	0	0	1	1	0	1
UT51	RD-20-519	intermediate	0.44	Inter-A	0.44	2	1p,6,10,14,18,22	1	0	0	1	1	1	1	1
UT52	RD-20-520	Mal	0.95	Mal	0.95	3	1p,8p,9p,10,12p,14,16,18,20q,21p,22	1	0	0	0	1	1	1	1
UT53	RD-20-521	Mal	0.94	Mal	0.94	3	1p,4q,8p9p,10,12p,14,16,18,19p,20q,22	1	0	1	0	1	1	1	1
UT54	RD-20-522	Mal	0.4	Mal	0.4	1	1p,22 loss, 5, 12, 13, 17q, 18,19,20 gain	1	0	0	0	0	0	0	1
UT55	RD-20-523	Mal	0.54	Mal	0.54	2	22 loss, 5,12,13,17q,18,19,20 gain	0	0	0	0	0	0	0	1
UT56	RD-20-524	intermediate	0.8	Inter-A		1	1p,6p,7p,9q,18,19p,22	1	0	0	1	0	0	1	1
UT57	RD-20-525	intermediate	0.38	Inter-A		1	1p,6p,8,9q,14,19p,22	1	0	0	1	0	1	0	1
UT58	RD-20-526	Benign	0.79	Ben-2	0.7	2	no loss/gain	0	0	0	0	0	0	0	0
UT59	RD-20-527	intermediate	0.64	Inter-A		1	19p, 22	0	0	0	0	0	0	0	1
UT60	RD-20-528	Mal		Mal		2	1p,11p,14,16p,19,22	1	0	0	0	0	1	0	1
UT61	RD-20-529	intermediate	0.58	Inter-A		2	12p	0	0	0	0	0	0	0	0
UT62	RD-20-530	Benign	0.51	Ben-2		1	no loss/gain	0	0	0	0	0	0	0	0
UT63	RD-20-531	Benign	0.42	Ben-2		1	no loss/gain	0	0	0	0	0	0	0	0
UT64	RD-20-532	Benign	0.68	Ben-2	0.39	1	no loss/gain	0	0	0	0	0	0	0	0
								0.773	0.038	0.151	0.377	0.264	0.566	0.321	0.83
